# Supplementary material for: Co-Immobilization of Rhizopus oryzae and Candida rugosa Lipases onto mMWCNTs@4-arm-PEG-NH2—A Novel Magnetic Nanotube–Polyethylene Glycol Amine Composite—And Its Applications for Biodiesel Production
Source: Int J Mol Sci. 2021 Nov 4;22(21):11956. doi: 10.3390/ijms222111956 (PMC8584430; doi:10.3390/ijms222111956)
Supplement: Supplementary file 1 [file ijms-22-11956-s001.zip]

Archive with 1 entries (1 files):
- ijms-1420586-supplementary.pdf
